# Supplementary material for: Cold Responsive Gene Expression Profiling of Sugarcane and Saccharum spontaneum with Functional Analysis of a Cold Inducible Saccharum Homolog of NOD26-Like Intrinsic Protein to Salt and Water Stress
Source: PLoS One. 2015 May 4;10(5):e0125810. doi: 10.1371/journal.pone.0125810 (PMC4418668; doi:10.1371/journal.pone.0125810)
Supplement: S1 Table — (XLSX) [file pone.0125810.s006.xlsx]

## Sheet: Unique in TUS05-05
Table S1. A list of genes differentially expressed uniquely in TUS05-05 (Sheet: Unique in TUS05-05) and CP72-1210 (Sheet: Unique in CP72-1210), and commonly in both TUS05-05 and CP72-1210.
Uniquely differentially expressed in TUS05-05
Feature ID	Fold change after chilling stress in TUS05-05 (FDR <0.001)	Annotation
SCEQLR1029C10.g	51.6211	Signal transduction; calmodulin-like protein
SCSGHR1069D05.g	42.1397	glucose-6-phosphate/phosphate translocator 2 [Zea mays]
SCRFRZ3058E03.b	36.0629	Abscisic acid 8-hydroxylase, Cytochrome P450 707A5 Abscisic acid 8-hydroxylase 1
SCCCLR1C11A10.g	33.185	Hydrophobic protein LTI6B; 'hyperosmotic salinity response' evidence=IGI;TAS] [GO:0009737 'response to abscisic; low temperature-induced low molecular weight integral membrane protein LTI6b [Oryza sativa Japonica Group]; drought-induced hydrophobic protein [Oryza sativa Japonica Group]
SCEPAM1016C08.g	29.7348	soluble Starch synthase
SCACLB1046H03.g	27.5413	trascription factor; SANT/MYB protein [Zea mays]
SCCCRZ2C04D05.g	23.7656	Auxin-induced protein 22B (Indole-3-acetic acid induced protein ARG4); regulation of translation; auxin mediated signaling pathway
SCSFLR2031F07.g	23.1476	PsbP-like protein [Medicago truncatula]
SCQGLR2025F12.g	20.7406	major facilitator superfamily antiporter, putative, expressed [Oryza sativa Japonica Group]
SCEPRZ3087C08.g	20.6184	low temperature induced-like protein; drought-induced hydrophobic protein [Oryza sativa Japonica Group]
SCMCRT2089G02.g	20.4378	esterase lipase domain-containing protein
SCBGLR1002E05.g	17.7878	TIFY transcription factor; jasmonate ZIM domain-containing protein 1
SCJLLR1108H07.g	16.4648	calcium-transporting ATPase 2, plasma membrane-type-like [Brachypodium distachyon]
SCEQRT2025D01.g	15.4377	Transcription factor JUMONJI; lysine-specific demethylase 5D-like [Brachypodium distachyon]
SCSBSD2029H02.g	14.0536	ferredoxin (electron transport chain)
SCRUSB1062G12.g	13.7425	auxin-repressed protein
SCCCCL4013G01.g	13.6778	Glutathione S-transferase, toxin catabolic process
SCEQLB1067C03.g	13.4584	Pentose phosphate pathway
SCVPRZ3029E06.g	12.1759	P-type ATPase [Hordeum vulgare]; Calcium-transporting ATPase 2, plasma membrane-type, putative, expressed [Oryza sativa Japonica Group]
SCRUFL1017A12.b	11.5673	Pentatricopeptide repeat-containing protein At5g13770, chloroplastic OS=Arabidopsis thaliana
SCJFSB1011G12.g	10.9875	Lipid, fatty-acid and isoprenoid metabolism
SCCCCL3080G01.g	10.6882	transcription factor; MYB-related protein [Zea mays]
SCEPRZ3046G08.g	10.6084	transcription factor; Indole-3-acetic acid-induced protein ARG7; auxin mediated signaling pathway; SAUR12 - auxin-responsive SAUR family member [Zea mays]
SCCCCL3001F01.g	10.2245	peroxisome; chloroplast fission; circadian rhythm
SCSBLB1034H05.g	10.1271	auxin response factor 18; transcription factor activity
SCCCST1006D12.g	9.46091	Aquaporin NIP2-3 (Aquaporins facilitate the transport of water and small neutral solutes across cell membranes); NOD26-like major intrinsic protein [Sorghum bicolor]
SCRLAM1009A11.g	9.2042	39 kDa EF-Hand containing protein, putative, expressed [Oryza sativa Japonica Group]
SCEZRZ3016B03.g	8.64088	NAC domain-containing protein 74; transcription factor
SCEPLR1008H10.g	7.59434	Serine/Threonine Phosphatases
SCEPAM2013C09.g	6.70761	Auxin response factor 18 OS=Oryza sativa subsp. Japonica; [GO:0003700 'transcription factor activity'
SCCCLR1065G10.g	6.29597	putative gibberellin oxidase; 2OG-Fe(II) oxygenase K06892; oxidoreductase
SCRLAD1098A09.g	5.99298	Stem-specific protein TSJT1, putative, expressed [Oryza sativa]
SCQSRT1034F02.g	5.54131	5'-adenylylsulfate reductase, cell redox homeostasis, cysteine biosynthetic process
SCEQRT1028D02.g	5.30798	dof zinc finger protein MNB1A [Zea mays]; transcription factor
SCCCCL4013A11.g	5.13235	[GO:0042538 'hyperosmotic salinity response' evidence=IMP]; SLT1 protein [Zea mays]
SCSGAD1005G05.g	4.69301	5'-adenylylsulfate reductase 2
SCCCFL4096G12.g	4.39889	phosphoenolpyruvate carboxylase kinase 1 [Sorghum bicolor]; protein serine/threonine kinase activity
SCEQRT1030A10.g	4.39443	DWNN domain, a CCHC-type zinc finger [Arabidopsis thaliana]
SCSFFL3091C01.b	4.24064	Methionine S-methyltransferase
SCRFST3145G08.g	4.23304	response to auxin stimulus, 'response to alluminum ion'
SCRFAD1120G12.g	4.09446	IAA6 - auxin-responsive Aux/IAA family member [Zea mays]; Auxin-responsive protein IAA6 OS=Oryza sativa subsp. japonica
SCCCLR1022C05.g	4.01165	transcription factor HLH
SCQSST1037F06.g	3.36211	"Calmodulin-binding transcription activator 4; Signal-responsive protein 5; Ethylene-induced calmodulin-binding protein d; EICBP.d; Ethylene-induced calmodulin-binding protein 4
SCRLSD2009F04.g	3.33123	hypothetical protein [Zea mays]
SCCCCL3120D10.b	3.05372	Catalase isozyme 3; response to oxidative stress
SCEZAM1080D01.g	2.83507	"Methionine S-methyltransferase; AdoMet:Met S-methyltransferase"
SCCCLR1C03C05.g	2.80468	bZIP transcription factor TRAB1; bZIP transcription factor ABI5 [Zea mays]
SCCCLR1079G09.g	2.79608	protein translation factor SUI1 [Zea mays]
SCJFRT1009F06.g	2.60969	[Arabidopsis/calcium-binding EF hand family protein; Signal Transduction
SCCCRZ2001C02.g	2.54739	GATA transcription factor 8 OS=Arabidopsis thaliana; Putative GATA-1 zinc finger protein [Oryza sativa Japonica Group]
SCEPLB1042E05.g	2.48838	transcription factor, Zinc finger protein NUTCRACKER
SCEZAD1078B12.g	2.43156	heat shock protein 70-interacting, response to stress
SCCCLR1072H05.g	2.11973	Zinc finger A20 and AN1 domain-containing stress-associated protein 11 OS=Oryza sativa subsp. Japonica;
SCEZLR1009A01.g	2.06444	Auxin response factor 4 OS=Oryza sativa subsp. Japonica; transcription factor activity
SCUTFL3078H12.g	2.06118	hypothetical protein SORBIDRAFT_02g005190 [Sorghum bicolor]
SCSBSD1057H03.g	-2.1648	cytochrome P450 family protein
SCAGFL8013B02.g	-2.50877	thioredoxin H-type [Zea mays]; response to hydrogen peroxide
SCCCLB1002C04.g	-2.82629	transcription factor; zinc finger protein/alfin-like; SAR DNA binding protein; rRNA biogenesis protein Nop56/Nop58
SCEPAM1108G04.g	-3.43181	NDH-dependent cyclic electron flow 1 [Arabidopsis thaliana]
SCCCCL4001C01.g	-3.48177	response to stress; RNA binding; Glycine-rich RNA-binding, abscisic acid-inducible; response to salt stress
SCCCCL3003E12.b	-4.24626	dynein light chain type 1-like [Oryza sativa Japonica Group]; response to heat
SCEQRT1025E03.g	-4.67643	Cystatin-1 precursor (Cystatin I) (Corn kernel cysteine proteinase inhibitor); [GO:0009628 'response to abiotic stimulus'
SCJFRZ1007H04.g	-6.12316	Receptor-like serine threonine kinase (R-genes), signal transduction
SCUTLR2030B11.g	-8.72344	transcription factor; HSF; response to stress
SCACLR2029B08.g	-10.4065	catalase; hydrogen peroxide catabolic process
SCJFRZ2011E02.g	-10.8027	kinase/phosphatase; Inositol-tetrakisphosphate 1-kinase 2 (Inositol-triphosphate 5/6-kinase 2)
SCRLLV1049C01.g	-12.768	LRR receptor-like kinase [Triticum aestivum], [GO:0006952 'defense response' evidence=ISS]
SCEPRT2046F04.g	-16.5938	cell wall metabolism; Cinnamoyl-coA reductase (CCR)
SCRLAM1009B02.g	-32.2114	glycolate oxidase; FMN-dependent alpha-hydroxy acid dehydrogenase K00104 (S)-2-hydroxy-acid oxidase [EC:1.1.3.15]
SCRFSD2023H03.g	-41.6709	salicylic acid-binding protein 2; innate immunity

## Sheet: Unique in CP72-1210
Table S1. A list of genes differentially expressed uniquely in TUS05-05 (Sheet: Unique in TUS05-05) and CP72-1210 (Sheet: Unique in CP72-1210), and commonly in both TUS05-05 and CP72-1210.
Uniquely differentially expressed in CP72-1210
Feature ID	Fold change after chilling stress in CP72-1210 (FDR <0.001)	Annotation
SCMCCL6053G04.g	39.0502	[GO:0009753 'response to jasmonic acid stimulus'
SCACLR1127E02.g	34.3535	Hydrophobic protein LTI6A OS=Oryza sativa subsp. japonica GN=LTI6A PE=2 SV=1; response to water deprivation; response to cold; response to abscisic acid stimulus; response to salt stress
SCCCSD2001A06.g	29.0467	RPT2-like protein [Zea mays]; response to light stimulus
SCCCCL4005C09.g	24.1273	Transcription Factor; bZIP; RISBZ4/G/HBF-1-related; light inducible protein cprf-2
SCQSAM2099A11.g	19.5925	MAP kinase activity; signal transduction
SCCCLR1001D01.g	18.2676	myb transcription factor
SCCCLR1048D07.g	18.2388	Cell wall metabolism; Phenylalanine ammonia-lyase; L-phenylalanine catabolic process
SCQSFL1121A09.b	17.9651	[GO:0080008 'CUL4 RING ubiquitin ligase complex' evidence=ISS]
SCSGRT2066D03.b	16.6658	cbl-interacting protein kinase 4; signal transduction; serine/theronine kinase activity
SCCCCL4015F02.g	13.8482	methylation
SCRFLR2034A09.g	13.7589	canePKABA1-2 (abscisic acid-inducible protein kinase ); response to stress; serine/threonine kinase sapk2
SCMCLR1122E10.g	13.7397	NADPH-cytochrome P450 reductase
SCCCLR2003C07.g	13.5283	NAC transcription factor;
SCSGFL4C06G01.g	13.4061	myb transcription factor; response to salt stress
SCUTLR1058B02.g	11.0929	S-adenosylmethionine synthase 1; response to salt stress
SCCCRZ1003A12.g	10.3282	Ferritin-1; cellular iron ion homeostasis
SCCCCL4017A02.g	10.1062	cell redox homeostasis
SCCCCL4011D01.g	9.88158	aromatic amino acid family biosynthetic process
SCBFRZ2018H11.g	9.84453	Histone H1; response to stress;
SCJFRZ2011C06.g	9.47615	stress; oxidoreductase, 2OG-Fe oxygenase family protein [Zea mays]; Hydroxyproline-rich glycoprotein family protein
SCJLLR1104C02.g	9.46378	'Arabidopsis thaliana' [GO:0004842 'ubiquitin-protein ligase activity' evidence=ISS] [GO:0006511 'ubiquitin-dependent protein catabolic process' evidence=TAS]
SCCCLR1001F09.g	8.99717	CAM4 Calmodulin 4; calmodulin-binding; signal transduction
SCVPRT2082H05.g	8.38602	caffeic acid 3-O-methyltransferase; methylation
SCEPSD1073E03.g	8.32022	4-coumarate-CoA ligase; cell wall metabolism
SCCCCL3001B02.g	7.41371	S-adenosylmethionine decarboxylase proenzyme OS=Zea mays
SCVPRZ2043H12.g	7.39766	methionine synthase protein [Miscanthus sinensis]; methylation
SCRFLR1012F12.g	7.16852	caffeic acid 3-O-methyltransferase [Saccharum hybrid cultivar];
SCEZRZ1012F05.g	7.11347	methylenetetrahydrofolate reductase (NADPH) activity
SCEZHR1087F06.g	7.0273	coniferaldehyde/ferulate 5-hydroxylase; cell wall metabolism
SCCCLR2002G09.g	6.94688	Histone H4; [GO:0009414 'response to water deprivation' evidence=IEP]
SCCCLR1069A06.g	6.33071	nogo-B receptor-like [Brachypodium distachyon]; response to water deprivation
SCEPLR1051G11.g	6.01963	transcription factor; basic region leucine zipper protein; low temperature-induced protein15 [Zea mays]
SCJFRZ2012G04.g	5.94483	Vacuolar transporter chaperone 2
SCCCRZ2C03A09.g	5.5879	methylation
SCBGLR1002E03.g	5.44142	regulation of transcription, DNA-dependent; RCC1-like protein (Hypothetical protein)
SCVPLB1017G09.g	5.35464	CBL-interacting protein kinase 1 OS=Oryza sativa subsp. Japonica; response to osmotic stress
SCJLRZ1023H04.g	5.27306	CBL-interacting protein kinase 1 OS=Oryza sativa subsp. Japonica; [GO:0006970 'response to osmotic stress' evidence=IMP]
SCBFLR1039B12.g	4.93628	Actin-7 OS=Arabidopsis thaliana; Actin-7, putative, expressed [Oryza sativa Japonica Group]
SCACRZ3109D06.g	4.91573	gi|8978270|dbj|BAA98161.1| FRO2-like protein; NADPH; signal transduction; stress; Respiratory burst oxidase homolog protein F; induced
SCCCFL4002D04.g	4.65169	Glucose 1-phosphate adenylyltransferase EC 2.7.7.27; carbohydrate metabolism
SCEZRZ3052G08.g	4.37382	katanin p80 (WD40-containing) subunit B 1-like protein [Oryza sativa Japonica Group]; response to salt stress; response to abscisic acid stimulus
SCSBFL1043F08.g	4.08533	Histone H4 OS=Silene latifolia; response to water deprivation
SCAGLR1021F02.g	3.95075	SAC domain-containing protein 3; FIG4 homolog; signal transduction;
SCAGLR1043F06.g	3.79256	Leucine Rich Repeat family protein, expressed [Oryza sativa Japonica Group]
SCCCLR1C04E01.g	3.68953	posttranscriptional gene silencing; response to stress; Water stress; adenosylhomocysteinase [Zea mays]
SCUTLR1037E04.g	3.67095	caneCIPK-2; SNF-like kinase; Signal Transduction; kinase/phosphatase
SCEPRZ1008H10.g	3.36486	Stress; Cytochrome P450;
SCCCRZ2C01F01.g	3.29331	putative glutathione peroxidase [Sorghum bicolor]; response to oxidative stress
SCCCCL5072A12.g	3.18428	chaperone DnaJ-domain-containing protein [Arabidopsis thaliana] ; response to stress; heat shock protein binding
SCCCRZ1004C05.g	3.03975	Histone H4
SCVPLR2012C10.g	2.84874	ubiquitin-conjugating enzyme E2-17 kDa [Solanum lycopersicum]; ubiquitination; [GO:0006511 'ubiquitin-dependent protein catabolic process' evidence=IDA]
SCCCLR1076E04.g	2.75489	Cysteine proteinase inhibitor 3; response to abiotic stimulus
SCAGAM2122A09.g	2.72415	MYB-related protein [Triticum aestivum]; transcription factor
SCCCLB1002G02.g	2.68616	putative bHLH transcription factor [Oryza sativa]
SCCCRZ2002A05.g	2.37169	Histone H3
SCUTLR1037A05.g	2.31955	AP2 domain-containing protein [Zea mays]; DRE-binding protein 2 [Zea mays]; transcription factor
SCCCCL3002C09.b	2.30957	glutathione S-transferase; GST-29; stress
SCCCCL3001A12.b	2.18919	F-box only protein 9 [Zea mays]; response to cold and heat
SCQSLR1089A11.g	2.0674	water stress
SCCCLR1022B07.g	2.04407	transcription factor; drought inducible 22kD protein [Saccharum officinarum]; response to stress; abscisic acid- and stress-induced protein
SCQSLB1051H06.g	2.03631	transcription factor activity
SCEZLB1008D12.g	-2.2494	putative tonoplast intrinsic protein (aquaporin)
SCCCLR2001H09.g	-2.36192	[GO:0006979 'response to oxidative stress' evidence=IEP]
SCCCCL3080H12.b	-2.53804	Catalase; stress; redox metabolism
SCCCLR1001A05.g	-2.70948	sucrose synthase [Saccharum officinarum]
SCCCLR2001B04.g	-3.16981	Glycine-rich RNA-binding protein GRP1A; [GO:0009651 'response to salt stress' ]
SCRLAM1012D11.g	-3.52603	myb family protein-like [Oryza sativa Japonica Group]; transcription factor
SCCCRZ2C01C04.g	-5.2002	putative sugar transporter type 2a [Saccharum hybrid cultivar]; sugar transporter K08137 MFS transporter, SP family, galactose:H+ symporter
SCJFRZ2033G09.g	-5.47483	glycine-rich RNA-binding protein [Sorghum bicolor]; [GO:0009651 'response to salt stress'
SCEQLR1029H08.g	-6.10219	response to stress; glycine-rich RNA-binding protein [Sorghum bicolor]; response to salt stress
SCCCRZ1002B08.g	-6.35639	response to stress; glycine-rich RNA-binding protein [Sorghum bicolor]; [GO:0009651 'response to salt stress'
SCCCST1C02F06.g	-7.80991	Cysteine proteinase 2 OS=Zea mays; [GO:0009723 'response to ethylene stimulus' evidence=IEP]
SCACHR1038F01.g	-8.20366	BTB/POZ domain-containing protein At2g30600-like [Brachypodium distachyon]
SCEZSB1093H10.g	-9.97716	Uncharacterized glycosyltransferase At1g55740; [GO:0009409 'response to cold' evidence=IEP]; [GO:0004553 'hydrolase activity, hydrolyzing O-glycosyl compounds' evidence=ISS] [GO:0009507 'chloroplast' evidence=IDA]

## Sheet: Common in TUS05-05 and CP72-121
Table S1. A list of genes differentially expressed uniquely in TUS05-05 (Sheet: Unique in TUS05-05) and CP72-1210 (Sheet: Unique in CP72-1210), and commonly in both TUS05-05 and CP72-1210.
Commonly differentially expressed in both TUS05-05 and CP72-1210
Feature ID	Fold change after chilling stress in TUS05-05 (FDR <0.001)	Fold change after chilling stress in CP72-1210 (FDR <0.001)	Annotation
SCEPRT2047F02.g	175.775	163.61	phytoene synthase 2
SCEQAM2038H04.g	92.6321	27.4377	hypothetical protein SORBIDRAFT_08g005410 [Sorghum bicolor]; [GO:0009753 'response to jasmonic acid stimulus' evidence=IEP]
SCSGSB1009B08.b	91.1271	189.523	starch synthase iia
SCUTLR1058C02.g	69.4039	41.1499	hypothetical protein SORBIDRAFT_08g005410 [Sorghum bicolor], [GO:0009753 'response to jasmonic acid stimulus' evidence=IEP]
SCVPFL1140A06.g	60.4441	52.7413	cyclic dof factor 3-like
SCEPCL6019B10.g	58.4454	30.1188	probable mannose-1-phosphate guanylyltransferase 3
SCCCLR1C08G10.g	55.1905	70.7233	LHY protein [Zea mays]; transcription factor activity; [GO:0003700 'transcription factor activity' evidence=ISS] [GO:0045449 'regulation of transcription' evidence=TAS] [GO:0009651 'response to salt stress'
SCCCLR1C03C11.g	47.8812	55.8473	glycerol-3-phosphate transporter 1
SCBGLR1044D06.g	47.8461	16.5283	ribulose- -bisphosphate carboxylase oxygenase
SCCCSD2001G01.g	44.7524	56.2303	protein nrt1 ptr family
SCMCCL6053D03.g	42.5536	138.001	cyclic dof factor 3-like
SCJFRZ2032F11.g	34.6842	12.9299	catalytic hydrolase
SCCCLR1001F04.g	28.1251	53.5358	dehydrin cor410; cold acclimation protein
SCCCSD1094G08.g	27.0795	52.2367	hypothetical protein SORBIDRAFT_03g038330 [Sorghum bicolor]
SCCCLB1021E06.g	24.6084	33.8059	granule-bound starch synthase II precursor [Sorghum bicolor]
SCSBRZ3122H10.g	24.2052	56.2408	mannose glucose-specific lectin-like
SCSGLV1007A08.g	21.3556	20.8958	probable gtp diphosphokinase chloroplastic
SCJLRT1018D05.g	19.753	32.6881	ethylene-responsive transcription factor 4-like
SCCCLB1002G09.g	19.2656	17.0046	sorbitol transporter; hypothetical protein SORBIDRAFT_02g037570 [Sorghum bicolor]
SCQGLR2025F01.g	16.4377	17.2704	membrane protein
SCRUFL4020A05.g	16.3517	12.3034	abhydrolase domain-containing protein
SCQGSB1142E06.g	15.3673	9.47771	f-box protein at2g32560-like
SCSGRZ3061E04.g	14.5305	6.74566	JUMONJI DOMAIN CONTAINING PROTEIN (Sorghum Sb01g027940)
SCQSST1039E07.g	14.0366	14.9383	telomere repeat-binding protein 5-like
SCEPAM2014A10.g	12.4507	10.8196	telomere repeat-binding protein 5-like
SCCCST2002F04.g	12.4444	28.4132	glycerol-3-phosphate transporter 1
SCBGLR1116G07.g	12.3616	25.0171	glycerol-3-phosphate transporter 1
SCCCLR1078A10.g	12.2205	72.5138	salt tolerance-like protein
SCEPSD2072F06.g	12.1744	24.9868	low quality protein: probable histone acetyltransferase hac-like 2-like
SCEPRZ1008A06.g	11.6959	35.7221	sulfite exporter family protein
SCRFFL8037E09.g	11.4714	19.0201	pleiotropic drug resistance protein 12
SCSBST3096H04.g	11.1808	20.0253	type i inositol -trisphosphate 5-phosphatase 1-like isoform x2
SCSGRT2064G11.g	10.9549	11.013	map kinase family protein
SCSFFL4017G11.g	10.1327	20.4024	tpa: cbl-interacting protein kinase family protein
SCACLB1045E07.g	10.0646	11.5238	lysophospholipid acyltransferase lpeat2
SCVPLR1028G03.g	10.033	4.55384	cytokinin riboside 5 -monophosphate phosphoribohydrolase log-like
SCJFRZ2009D09.g	9.99982	7.1035	otu domain-containing protein at3g57810-like isoform x2
SCCCCL3004A05.b	9.27464	7.04496	myb dna-binding domain superfamily protein
SCSBAM1085H07.g	9.18603	5.17825	hypothetical protein SORBIDRAFT_05g022830
SCAGFL1086E09.g	9.15704	14.9291	Photosystem II 22 kDa protein, chloroplast precursor (CP22); Water stress repressed
SCEZHR1048G03.g	9.14945	12.7923	gata transcription factor 20
SCAGAM2123H11.g	9.0775	7.89184	adp-glucose pyrophosphorylase large subunit
SCCCLR1076F09.g	8.58669	5.25888	cbl-interacting protein kinase 2
SCRLAD1101G08.g	8.57299	14.8274	4-coumarate-- ligase-like 5
SCCCFL4003H11.g	8.49277	14.0323	pentatricopeptide repeat-containing protein
SCEZRZ3053H09.g	8.4476	11.0885	l-allo-threonine aldolase
SCUTLR2023C07.g	7.93147	4.04483	partial
SCBFLR1039F10.g	7.92645	7.81961	adp-glucose pyrophosphorylase large subunit
SCVPFL1069B07.g	7.90119	12.7979	uncharacterized wd repeat-containing isoform x2
SCCCLR1076F07.g	7.69662	15.5602	transcription factor bhlh128-like
SCUTRZ3070H11.g	7.54802	5.27288	cylicin-1 [Zea mays]
SCEQAM1036A06.g	7.5452	13.2107	sucrose-phosphate synthase
SCCCLB1024F04.g	7.52219	18.7046	putative drought-induced protein DI [Oryza sativa Japonica Group];
SCRFLR2021G01.g	7.31248	5.90369	hypothetical protein SHCRBa_142_B14_F_520
SCEZAM2034C10.g	6.92751	31.2122	polcalcin jun o 2
SCEZLB1006H08.g	6.90219	17.4319	l-allo-threonine aldolase
SCEQRT1030B05.g	6.78556	12.6635	sodium-coupled neutral amino acid transporter 4-like
SCRUAD1133B06.b	6.74102	6.74607	ubiquinone biosynthesis protein coq-
SCVPFL1133H05.g	6.60975	8.56588	Non-lysosomal glucosylceramidase; NLGase; Glucosylceramidase 2; Beta-glucocerebrosidase 2; Beta-glucosidase 2
SCEPAM2013C03.g	6.57888	4.57123	cylicin-1 [Zea mays]
SCQSFL3037B03.b	6.52355	9.99273	haloacid dehalogenase-like hydrolase domain-containing protein sgpp
SCRUFL3065A06.g	6.49057	14.7774	protein kinase
SCAGAD1074C03.g	6.26379	18.9209	shoot1 protein
SCCCCL4007F10.g	6.17388	4.84919	non-lysosomal glucosylceramidase-like
SCEPAM2012F04.g	6.10901	6.03374	cbl-interacting protein kinase 9
SCCCCL4004E12.g	6.00368	3.81887	auxilin-like protein [Oryza sativa Japonica Group]; heat shock protein binding
SCJLLR1054C03.g	5.87768	6.85435	protein kinase superfamily protein
SCEQRT2095D10.g	5.79421	5.20732	gdp-mannose -epimerase 2
SCEPLR1030H12.g	5.70862	7.00438	Protein TIFY 6B; [GO:0009867 'jasmonic acid mediated signaling pathway' evidence=IMP]
SCCCLR1C04A11.g	5.64687	4.29053	golgin subfamily a member 4-like
SCCCCL3003H05.b	5.48463	9.80238	s-adenosylmethionine decarboxylase
SCBGSD2051G12.g	5.36297	7.24773	carbonic anhydrase
SCCCCL3120B08.g	5.29748	9.096	s-adenosylmethionine decarboxylase
SCJLLR1011B02.g	5.11259	6.29536	stearoyl-acyl-carrier protein desaturase
SCSBAD1126E03.g	4.98068	8.63778	spx domain-containing membrane protein os06g0129400-like isoform x2
SCCCLR1079F09.g	4.87071	2.96996	palmitoyl-acyl carrier protein chloroplastic-like
SCSGRT2061D01.g	4.84421	4.37241	tpa: vap27-2
SCSBRZ3117C12.g	4.78757	4.51813	pti1-like tyrosine-protein kinase at3g15890
SCBFFL5068B06.g	4.72316	11.817	rhomboid protein dioop_rbl9
SCSBHR1051G06.g	4.70939	6.46639	myosin head family expressed
SCCCRZ2C04H07.g	4.63066	7.85115	U2 snRNP auxiliary factor, small subunit; regulation of transcription, DNA-dependent
SCEPRZ1011A11.g	4.60993	12.8588	protein phosphatase 2c containing expressed
SCRUFL1112B01.b	4.57054	23.3002	4-hydroxyphenylacetaldehyde oxime isoform 2
SCMCCL6052E09.g	4.54599	5.43865	spx domain-containing membrane protein os06g0129400-like isoform x2
SCCCRZ2004A06.g	4.51331	5.60051	nadp-dependent glyceraldehyde-3-phosphate dehydrogenase
SCQSAM2046H09.g	4.48891	2.92944	cyclin-dependent kinase g-1-like
SCQGLR1019B02.g	4.47883	2.81126	ferredoxin-sulfite reductase precursor [Zea mays]; response to cold; response to salt stress
SCVPRZ3028D10.g	4.41098	9.52226	cysteine-type peptidase
SCJFHR1C03E01.b	4.34118	3.76132	protein kinase
SCCCLR1024E09.g	4.32359	3.86305	[GO:0009733 'response to auxin stimulus' evidence=ISS] [GO:0010044 'response to aluminum ion' evidence=ISS]
SCCCCL7001D07.g	4.3157	3.6287	hypothetical protein SHCRBa_094_E17_F_400
SCSBSD1033C07.g	4.2879	7.81352	carbonic anhydrase
SCQGRT1041C10.g	4.25732	5.0325	upf0420 protein c16orf58 homolog
SCEPCL6023C05.g	4.12374	6.68405	abc1 family protein
SCQGLR2010D09.g	4.01339	3.39912	malonate-- ligase-like
SCCCLR1C04H03.g	3.9866	3.81189	unconventional myosin heavy chain
SCJLLR1033B07.g	3.94882	2.77157	mitochondrial adenine nucleotide transporter adnt1-like
SCBGFL4056C04.g	3.87606	8.96717	S-adenosylmethionine synthase 1; response to salt stress
SCJLHR1028C12.g	3.84624	4.03221	histone h4
SCCCLR1067A05.g	3.80653	4.0535	copper transporter
SCQSHR1020A07.g	3.78811	3.83244	microtubule-associated protein futsch-like
SCAGSD1041H08.g	3.67886	3.44837	cleavage and polyadenylation specificity factor subunit 5
SCRLAD1102H05.g	3.59795	1.86768	protein transparent testa 12-like
SCRFLR2038A05.g	3.51527	4.54777	protein executer chloroplastic-like
SCCCCL4007D12.g	3.51411	2.52353	nac transcription factor
SCAGCL6015C04.g	3.45078	7.0353	soluble starch synthase iii-1
SCRUSB1078B08.b	3.43084	6.71651	dual specificity protein kinase spla-like
SCEZRZ1013H09.g	3.41956	6.75779	ethanolamine-phosphate cytidylyltransferase-like
SCSGLR1084D09.g	3.4025	3.3088	protein suppressor of phya-105 1-like
SCRUFL1113F08.b	3.23006	6.83212	soluble starch synthase iii-1
SCEQLB1063G04.g	3.20513	4.42483	carbonic anhydrase
SCCCLR1077F09.g	3.20003	1.60623	two-component response regulator-like PRR95 [Zea mays]; regulation of transcription
SCBGAD1028A02.g	3.18386	11.6728	pyruvate dehydrogenase (acetyl-transferring) mitochondrial-like
SCJFRT2057B07.g	3.15916	2.09416	retrotransposon ty1-copia subclass
SCCCRZ2C01H04.g	3.1299	4.21675	ferritin 1a; ferritin- chloroplastic-like
SCCCST1006A11.g	3.09814	9.72621	glycine dehydrogenase
SCSGFL4196D07.b	3.09376	3.53165	phytoene synthase
SCJFRZ2010D04.g	3.0678	5.36589	probable histone
SCCCCL3002B04.b	2.99741	3.10164	protein phosphatase 2c
SCCCHR1003D05.g	2.92118	4.04722	mitogen-activated protein kinase 4
SCRUFL3063G01.g	2.88379	3.87357	aaa-type atpase family expressed
SCRFSD2021B04.g	2.84851	8.83206	ferric reductase-like transmembrane component [Zea mays]
SCCCCL3003C02.b	2.7789	2.68541	topless-related protein 2-like
SCQGLR2025A05.g	2.72115	4.56126	adenylate chloroplastic-like
SCEPRZ1011G05.g	2.70913	3.08039	topless-related protein 2-like
SCBFSD2035B02.g	2.7071	2.64907	zinc c3hc4 type family protein
SCMCCL6053E09.g	2.6839	2.80381	tryptophane synthase1
SCBGLR1003D06.g	2.62069	4.32465	ubiquitin-conjugating enzyme e2-17 kda 9
SCRFSB1023C10.b	2.57679	3.07739	uncharacterized aarf domain-containing protein kinase chloroplastic
SCRUFL1114B10.b	2.55243	5.28358	nadph-dependent reductase
SCEPSD1008D01.g	2.48423	3.46298	carboxyl-terminal-processing peptidase chloroplastic isoform x2
SCQGAM1045B11.g	2.48045	3.35454	t-complex protein 11-like protein 1
SCCCLR1C03A09.g	2.4441	5.21115	peroxidase
SCVPRT2079E03.g	2.42048	3.93425	carboxyl-terminal-processing peptidase chloroplastic
SCCCCL4001E05.g	2.41746	2.46592	tpa: glycogen synthase kinase family protein
SCEZLR1031A03.g	2.38163	1.6895	Auxin response factor protein; transcription factor
SCCCRZ2C01F07.g	2.30043	3.95399	phosphoinositide phosphatase sac2-like
SCCCLR1078D02.g	2.28257	1.84781	amylose extender starch-branching enzyme
SCRFLR1012H03.g	2.24383	3.29218	ferritin- chloroplastic-like
SCEZLB1006F11.g	2.22717	1.91287	phosphoglycerate kinase [Zea mays]; response to cold
SCCCLR1048B08.g	2.14616	3.12101	triosephosphate chloroplastic-like
SCCCCL4011H03.g	2.08898	2.28432	ribulose-phosphate 3-epimerase [Zea mays]; response to cold
SCQSHR1021H04.g	2.06309	3.4682	disease resistance protein rga3-like isoform x1
SCEZRT2019B08.g	2.0531	4.46566	phosphoinositide phosphatase sac2 isoform x1
SCEQHR1079G09.g	2.01389	4.1081	haloacid dehalogenase-like hydrolase domain-containing protein 3
SCSGLV1011B10.b	1.975	2.182	seed maturation protein expressed
SCCCRZ1004H12.g	1.95753	2.43675	ethylene insensitive 3-like 1 protein
SCQGLR1062E12.g	1.95116	2.30196	lactoylglutathione lyase
SCJFRT1060F11.g	1.91584	2.94924	cytosolic orthophosphate dikinase
SCCCLR1022F01.g	-1.60428	-4.36934	chlorophyll b reductase
SCCCST1008B08.g	-1.68228	-7.10772	mRNA processing; Probable splicing factor 3B subunit 5 (SF3b5) (Pre-mRNA splicing factor SF3b 10 kDa subunit; RNA-binding protein
SCJFLR1035D12.g	-1.78523	-2.09442	glycine-rich rna binding protein
SCCCCL4005E12.g	-1.9163	-3.01723	rubisco subunit binding-protein alpha subunit
SCACLR1057C07.g	-1.92339	-2.57902	two-component response regulator-like prr73
SCEQRT2095E01.g	-2.07978	-3.11076	knox family class 2 homeodomain protein
SCBGLR1027B09.g	-2.10132	-2.37186	ru large subunit-binding protein subunit chloroplastic isoform x2
SCJFLR1074A11.g	-2.13613	-4.00115	Chlorophyll a-b binding protein
SCUTST3086G11.g	-2.27334	-4.52643	chlorophyll a-b binding protein [Zea mays]
SCRULB1062D06.g	-2.30551	-2.28691	glycine-rich RNA-binding protein 2 [Zea mays]; [GO:0045087 'innate immune response' evidence=IDA;IMP] [GO:0009651 'response to salt stress'
SCCCLR1C07B07.g	-2.32062	-3.43694	glycine-rich RNA binding protein [Zea mays]; [GO:0045449 'regulation of transcription' evidence=TAS] [GO:0009651 'response to salt stress'
SCCCST1003B03.g	-2.32545	-3.07932	uroporphyrinogen decarboxylase
SCQGRZ3010C10.g	-2.33973	-2.97155	protein phosphatase 2c containing expressed
SCCCLR2C03G12.g	-2.42613	-2.24449	40s ribosomal protein s23
SCEZRZ1012E05.g	-2.43114	-3.8226	formamidase isoform x2
SCRFLR1012D08.g	-2.43444	-2.82906	aldehyde dehydrogenase family 3 member h1-like
SCCCLR1065D06.g	-2.47243	-3.50509	atp-dependent zinc metalloprotease ftsh chloroplastic isoform x1
SCBGLR1118D04.g	-2.55757	-3.69669	nitric oxide synthase
SCQSLB2051G05.g	-2.59438	-2.35508	mterf transcription partial
SCCCLR1065D09.g	-2.68686	-2.02889	d-glycerate 3- chloroplastic
SCBGLR1113F12.g	-2.72908	-3.61314	glycine-rich rna binding protein
SCRULB1060G07.g	-2.73822	-2.78584	cobw domain-containing protein 1-like
SCEPAM1016E04.g	-2.75727	-2.96261	probable phosphoribosylformylglycinamidine chloroplastic mitochondrial-like
SCRURT2009D04.g	-2.91816	-3.45065	hypothetical protein SORBIDRAFT_01g022260 [Sorghum bicolor] ; 'Arabidopsis thaliana' [GO:0009409 'response to cold' evidence=IEP]
SCCCRZ3001D06.g	-2.93093	-3.22432	nonphototropic hypocotyl protein expressed
SCEPRT2048A01.g	-2.97165	-4.1896	nodulin-like protein
SCEZSD1083C08.g	-2.97652	-3.37279	probable plastid-lipid-associated protein chloroplastic
SCJLST1022G06.g	-3.01245	-6.20224	Chlorophyll a-b binding protein
SCCCLR1070D08.g	-3.06948	-2.95726	glycine-rich rna-binding protein 7
SCEQAM1044G07.g	-3.17603	-3.61337	tetratricopeptide repeat-like superfamily partial
SCJFRZ2026D04.g	-3.25744	-3.9008	arogenate dehydratase chloroplastic-like
SCJFSB1012D05.g	-3.26955	-3.58175	l-ascorbate peroxidase 6-like
SCSBSD2029D04.g	-3.46099	-4.75807	Water stress; repressed
SCEPRZ1010F12.g	-3.53075	-2.86656	nucleolin 2-like isoform x2
SCRLLR1038H01.g	-3.62938	-3.94459	zeaxanthin chloroplastic-like
SCJLFL4099G03.g	-3.66745	-4.18119	pentatricopeptide repeat-containing protein at3g49240-like
SCBFRZ2017C12.g	-3.67541	-5.40081	zeaxanthin epoxidase [Zea mays]; response to abscisic acid stimulus; response to stress
SCCCLR2004G08.g	-3.70429	-3.28502	20 kda chloroplastic-like
SCJLRZ1023D09.g	-3.84679	-4.37113	peptidyl-prolyl cis-trans isomerase fkbp53-like
SCQGSB1137E11.g	-4.08561	-3.60241	alpha-glucan water chloroplastic-like isoform x1
SCCCCL4010C01.g	-4.20079	-2.80382	cbs domain-containing protein chloroplastic-like
SCCCLR1069B04.g	-4.33539	-3.15319	glycine--trna ligase mitochondrial-like
SCCCLR1048E03.g	-4.48765	-3.63683	alpha-glucan water chloroplastic-like isoform x1
SCEPLR1051G01.g	-4.50456	-5.26088	glycine-rich rna-binding protein 2
SCMCAM1100C10.b	-4.59036	-5.74109	retrotransposon-like protein 1
SCUTSB1074G06.g	-4.6301	-4.41916	unknown
SCCCCL7038F03.g	-4.70722	-3.55527	chloroplastic group iia intron splicing facilitator chloroplastic
SCCCRZ3001B05.g	-4.71945	-3.16455	gigantea
SCCCLR1070E06.g	-4.92145	-4.57613	eukaryotic translation initiation factor 5a-1 2
SCVPAM2067E05.g	-4.97024	-6.58295	pyridoxamine 5-phosphate oxidase family protein
SCSGLR1025D03.g	-5.02584	-17.047	dnaj-like protein
SCCCRZ1001A06.g	-5.12463	-5.11545	PREDICTED: uncharacterized protein LOC101786121
SCCCRT1C05B09.g	-5.13568	-4.13686	eukaryotic translation initiation factor 5a-1 2
SCMCAM1100C10.g	-5.14074	-6.01801	overexpressor of cationic peroxidase
SCRLFL8053A03.g	-5.28853	-4.7961	mitochondrial acidic protein mitochondrial
SCEQLR1029E05.g	-5.48927	-3.9842	tpa: cinnamyl-alcohol dehydrogenase family protein
SCJFLR1073A02.g	-5.67488	-11.543	protein ycf23
SCCCLR1048H09.g	-5.82542	-38.5821	catalase
SCUTAM2005C10.g	-5.8311	-22.1979	phosphomethylpyrimidine chloroplastic
SCUTLR2030E06.g	-6.03291	-7.27266	alpha-glucan h isozyme
SCMCST1051F08.g	-6.10008	-5.5959	protein tyrosine expressed
SCEPRZ3086F09.g	-6.30954	-60.7427	lysine-specific demethylase 8-like
SCSFRT2069D03.g	-6.36013	-9.32206	hypothetical protein SORBIDRAFT_06g034110
SCJFRZ2007C01.g	-6.37418	-6.28667	cysteine synthase
SCEZAM2035G09.g	-6.47797	-11.0213	phosphoglycerate mutase family protein isoform 1
SCAGLR2011E12.g	-6.50486	-5.42952	mitochondrial glycoprotein
SCJFRZ1005H04.b	-6.52375	-1.84956	Probable LRR receptor-like serine/threonine-protein kinase At3g47570
SCCCRZ2002F11.g	-6.55243	-31.0279	maternal effect embryo arrest 59
SCBFSD2034D05.g	-6.59212	-7.43922	dag chloroplastic-like
SCJLLR1054F03.g	-6.6486	-7.27589	vacuolar-processing enzyme
SCQGST3126H11.g	-6.85409	-14.4786	bifunctional nuclease 2-like isoform x1
SCCCLB1023F09.g	-7.24923	-6.28769	cathepsin b-like isoform x1
SCJFRZ3C03C06.b	-7.90444	-4.68823	wat1-related protein at1g21890-like
SCCCLR1075A11.g	-7.93323	-6.45397	wound responsive protein
SCRUSB1064E09.g	-8.77275	-19.8569	cysteine proteinase 3-like
SCRLFL8024A07.g	-8.88818	-27.5534	thiazole biosynthetic enzyme thi4 family
SCCCRZ2001D03.g	-9.18619	-15.679	oryzain gamma chain-like
SCVPAM1057C12.g	-9.69982	-6.57428	formamidase isoform x2
SCQGSB1081H05.g	-9.95544	-35.9469	phosphomethylpyrimidine chloroplastic-like isoform x1
SCJLST1020F05.g	-10.2024	-9.60851	hypothetical protein SHCRBa_033_B15_R_200
SCAGLB2046H07.g	-10.394	-12.1568	peptidoglycan binding domain containing protein
SCCCAD1004H02.g	-12.1993	-22.0135	catalase
SCJFRT2055E06.b	-13.9368	-16.0162	cytochrome p450 superfamily protein
SCEPSB1135A04.g	-15.8945	-13.0552	cinnamoyl- reductase 1-like
SCQSST1036F10.g	-20.179	-47.8195	thiazole biosynthetic enzyme thi4 family
SCBFSB1047E12.g	-21.8267	-98.8969	light-induced protein 1-like
SCBFLR1005H06.g	-53.046	-19.4884	cytochrome p450 87a3-like
SCCCLR2003C05.g	-180.163	-36.7484	cytochrome p450 87a3-like
